# Supplementary material for: Comprehensive analysis of the leukocyte immunoglobulin-like receptor family in clear cell renal cell carcinoma
Source: Ann Med. 2025 Aug 22;57(1):2546684. doi: 10.1080/07853890.2025.2546684 (PMC12377148; doi:10.1080/07853890.2025.2546684)
Supplement: Supplemental Material [file IANN_A_2546684_SM0491.zip]

Archive with 10 entries (9 files):
- suppl_data/
- suppl_data/Supplementary Figure 1ABC.jpg
- suppl_data/Supplementary Figure 1DE.jpg
- suppl_data/Supplementary Figure 2.jpg
- suppl_data/Supplementary Figure 3.jpg
- suppl_data/Supplementary Figure 4.jpg
- suppl_data/Supplementary Figure 5.jpg
- suppl_data/Supplementary Table legends.docx
- suppl_data/Supplementary Table1.xlsx
- suppl_data/Supplementary Table2.xlsx
