# Supplementary material for: Comprehensive analysis of the leukocyte immunoglobulin-like receptor family in clear cell renal cell carcinoma
Source: Ann Med. 2025 Aug 22;57(1):2546684. doi: 10.1080/07853890.2025.2546684 (PMC12377148; doi:10.1080/07853890.2025.2546684)
Supplement: Supplemental Material [file IANN_A_2546684_SM0491.zip › suppl_data/Supplementary Table1.xlsx]

## Sheet: Sheet2
Supplementary Table 1. Genes related to the LILR family
Gene symbol	log2FoldChange	padj
LILRA1	1.51669	1.05e-42
LILRA2	1.8902	2.2e-54
LILRA4	2.56039	1.51e-36
LILRA5	1.27486	1.1e-21
LILRA6	2.45043	3.99e-70
LILRB1	2.90919	1.21e-152
LILRB2	2.28673	2.03e-95
LILRB3	2.51352	3.62e-87
LILRB4	3.12527	6.46e-99
LILRB5	1.7119	1.62e-29
