# Supplementary material for: Comprehensive analysis of the leukocyte immunoglobulin-like receptor family in clear cell renal cell carcinoma
Source: Ann Med. 2025 Aug 22;57(1):2546684. doi: 10.1080/07853890.2025.2546684 (PMC12377148; doi:10.1080/07853890.2025.2546684)
Supplement: Supplemental Material [file IANN_A_2546684_SM0491.zip › suppl_data/Supplementary Table2.xlsx]

## Sheet: Sheet2
Supplementary Table 2.Primer sequences of LILRB3 and Actin
Primer Name	Primer Sequence (5’-3’)
LILRB3-F	ATGACCCTGCTGTGTCAGTC
LILRB3-R	CATGGGGAATTCAGCCTGGT
Actin-F	ACACTGTGCCCATCTACG
Actin-R	TGTCACGCACGATTTCC
